# Supplementary material for: MET Oncogene Controls Invasive Growth by Coupling with NMDA Receptor
Source: Cancers (Basel). 2022 Sep 11;14(18):4408. doi: 10.3390/cancers14184408 (PMC9496780; doi:10.3390/cancers14184408)
Supplement: Supplementary file 1 [file cancers-14-04408-s001.zip]

Archive with 1 entries (1 files):
- cancers-1897976-supplementary.pdf
